# Supplementary material for: Data on the phospholipid fatty acyl composition of retroperitoneal white adipose tissue in ad libitum fed and fasted mice
Source: Data Brief. 2016 Mar 4;7:452–6. doi: 10.1016/j.dib.2016.02.078 (PMC4789352; doi:10.1016/j.dib.2016.02.078)
Supplement: Supplementary file 1 — Supplementary material [file mmc1.zip]

Archive with 6 entries (6 files):
- coi_disclosure_K Marks_DiB KM.pdf
- coi_disclosure_K Stark_DiB KM.pdf
- coi_disclosure_P Marvyn_DiB KM.pdf
- coi_disclosure_R Bradley_DiB KM.pdf
- coi_disclosure_R Duncan_DiB KM.pdf
- coi_disclosure_JJAH_DiB KM.pdf
